# Supplementary material for: AL amyloidosis clonal plasma cells are regulated by microRNAs and dependent on anti‐apoptotic BCL2 family members
Source: Cancer Med. 2023 Jan 24;12(7):8199–210. doi: 10.1002/cam4.5621 (PMC10134277; doi:10.1002/cam4.5621)
Supplement: Supplementary file 1 — Appendix S1 Figure S1 Figure S2 Figure S3 Figure S4 Figure S5 Figure S6 Table S1 Table S2 [file CAM4-12-8199-s001.zip]

Archive with 2 entries (2 files):
- CAM4_5621_Supplementary captions.docx
- CAM4_5621_Supplementary files united .docx
